# Supplementary material for: Differential Modulation of Innate Antiviral Profiles in the Intestinal Lamina Propria Cells of Chickens Infected with Infectious Bursal Disease Viruses of Different Virulence
Source: Viruses. 2022 Feb 15;14(2):393. doi: 10.3390/v14020393 (PMC8878311; doi:10.3390/v14020393)
Supplement: Supplementary file 1 [file viruses-14-00393-s001.zip]

Archive with 1 entries (1 files):
- viruses-1543774-supplementary.pdf
